# Supplementary material for: DNA methylation by three Type I restriction modification systems of Escherichia coli does not influence gene regulation of the host bacterium
Source: Nucleic Acids Res. 2021 Jun 28;49(13):7375–88. doi: 10.1093/nar/gkab530 (PMC8287963; doi:10.1093/nar/gkab530)
Supplement: gkab530_Supplemental_Files [file gkab530_supplemental_files.zip]

Archive with 2 entries (2 files):
- Mehershahi and Chen TypeI RMS - Supplementary figures.pdf
- Mehershahi and Chen TypeI RMS - Supplementary tables.xlsx
