# Supplementary material for: DNA methylation by three Type I restriction modification systems of Escherichia coli does not influence gene regulation of the host bacterium
Source: Nucleic Acids Res. 2021 Jun 28;49(13):7375–88. doi: 10.1093/nar/gkab530 (PMC8287963; doi:10.1093/nar/gkab530)
Supplement: gkab530_Supplemental_Files [file gkab530_supplemental_files.zip › Mehershahi and Chen TypeI RMS - Supplementary tables.xlsx]

## Sheet: Table S1
Strain	Genotype/Relevant characteristic	Source/Reference
UTI89	Clinical cystitis isolate	Mulvey M.A. et al. 2001
K12 substrain MG1655	Gut derived lab strain	Blattner F.R. et al. 1997
CFT073	Clinical pyelonephritis isolate	Mobley H. et al. 1990
TOP10	General cloning strain	ThermoFisher Scientific
KSM2-102-4	UTI89 hsdSMR::neo	This study
KSM2-102-7	MG1655 hsdSMR::neo	This study
KSM7-15-1	CFT073 hsdSMR::neo	This study
KSM6-21-4	UTI89 hsdS::neo-PrhaB-relE	This study
KSM6-26-1	UTI89 hsdSMG1655	This study
KSM3-95-4	UTI89 hsdSUTI89	This study
KSM6-74-1	UTI89 hsdSMR::neo-PrhaB-relE	This study
KSM6-80-15	UTI89 hsdSMRCFT073	This study
KSM4-28-9	MG1655 hsdS::neo-PrhaB-tse2	This study
KSM4-34-1	MG1655 hsdSUTI89	This study
KSM6-4-4	MG1655 hsdSMG1655	This study
KSM3-39-2	UTI89 attHK022::neo	This study
KSM3-39-1	UTI89 attHK022::cat	This study
KSM3-39-6	UTI89 hsdSMR::FRT attHK022::neo	This study
KSM3-39-3	UTI89 hsdSMR::FRT attHK022::cat	This study
KSM6-29-3	UTI89 hsdSMG1655 attHK022::neo	This study
KSM6-29-1	UTI89 hsdSMG1655 attHK022::cat	This study
KSM5-24-7	UTI89 fliC::neo	This study
Plasmid	Genotype/Relevant characteristic	Source/Reference
pKM208	Red recombinase	Murphy K.C. et al. 2003
pKD3	cat cassette	Datsenko K.A. et al. 2000
pKD4	neo cassette	Datsenko K.A. et al. 2000
pSLC217	neo-PrhaB-relE cassette	Khetrapal V. et al. 2015
pSLC246	neo-PrhaB-tse2 cassette	Khetrapal V. et al. 2015
pACYC184	Cloning vector, No Type I sites	New England Biolabs
pKSM3-42-1	1 copy MG1655 Type I site 5’-AAC (N)6 GTGC -3’	This study
pKSM3-45-1	2 copies MG1655 Type I site 5’-AAC (N)6 GTGC -3’	This study
pKSM3-16-1	1 copy UTI89 Type I site 5’-GAAG (N)7 TGG -3’	This study
pKSM3-17-1	2 copies UTI89 Type I site 5’-GAAG (N)7 TGG -3’	This study
pKSM4-95-4	1 copy CFT073 Type I site 5’-GAG (N)7 GTCA -3’	This study
pKSM4-99-1	2 copies CFT073 Type I site 5’-GAG (N)7 GTCA -3’	This study
Primer no.	Sequence (5'-3')	Description
1	5’-CAGGACTTTTTACGCGAGGCTTTTTTACCCCCGCTGGCTGCGCGTTCAGCGTGTAGGCTGGAGCTGCTTC	UTI89 hsdSMR knockout with neo cassette
2	5’-TGAATAAATCCAACTTCGAATTCCTGAAGGGCGTCAACGACTTCACTTATCATATGAATATCCTCCTTAG
3	5’-TCAGGACTTTTTACGCGAGGCTTTTTTACCCCCGCTGGCTGCGCGTTCAGGCTTGCAGTGGGCTTACATG	UTI89 hsdS knockout with neo-PrhaB-relE cassette
4	5’-ATGAGTGCTGGGAAATTGCCGGAGGGGTGGGAACAGATTGAAATAGGCGATCAGAGCAGGATCGACGTCC
5	5’-TCTGCTTCGAACGGTTGTGC	UTI89 hsdS test
6	5’-CGCCGAAGAGACGGAAATTG
7	5’-CCGCATCGCGCTAAATACCTGGATATATCATCAGTAAATACAGGGAAAGTCCAGCTAAAAATAGAATAAAATGGG	Amplification of MG1655 hsdS with flanking UTI89 homology
8	5’-AGCGATGGGTGAACTGGTACAGGCGCTGTCTGAACTGGATGCGCTGATGCGTGAACTGGGGGCGAGCGATGAGGC
9	5’-TCAGGACTTTTTACGCGAGGCTTTTTTACCCCCGCTGGCTGCGCGTTCAGGCTTGCAGTGGGCTTACATG	UTI89 hsdSMR knockout with neo-PrhaB-relE cassette
10	5’-ATGAATAAATCCAACTTCGAATTCCTGAAGGGCGTCAACGACTTCACTTATTCAGAGCAGGATCGACGTCC
11	5’-TCTGCTTCGAACGGTTGTGC	UTI89 hsdSMR test
12	5’-GTCATTGCCCGGAAAGGTAC
13	5’-GCGTAAAAATAATAAATAGCGCACCAGAAAGGTGCGCCAGAAAATAATGATTAGTTTATCGCCGCGTCAGTGAGTG	Amplification of CFT073 hsdSMR with flanking UTI89 homology
14	5’-GGGCCTTAAATATTTGGACAGGCCCACACAGCAATGGATTAATAACAATGATGGCGGAACTGAACCTAAGTAACC
15	5’-ATAAAAAGCGCACCGGAAAGGTGCGCCAGAAAATAATGTTCAGGATTTTTGTGTAGGCTGGAGCTGCTTC	MG1655 hsdSMR knockout with neo cassette
16	5’-TGATGAATAAATCCAATTTTGAATTCCTGAAGGGCGTCAACGACTTCACTCATATGAATATCCTCCTTAG
17	5’-TCAGGATTTTTTACGTGAGGCTTTTTTACCCCCGCTAGCTGCGCGTTCAGGCTTGCAGTGGGCTTACATG	MG1655 hsdS knockout with neo-PrhaB-tse2 cassette
18	5’-ATGAGTGCGGGGAAATTGCCGGAGGGGTGGGTTATCGCCCCAGTATCTACTCAGAGCAGGATCGACGTCC
19	5’-AAAAAGCGCACCGGAAAGGTGCGCC	MG1655 hsdS test
20	5’-CAGGCGCTGTCTGAACTGGA
21	5’-GGCGTGAAATAATAAAAAGCGCACCGGAAAGGTGCGCCAGAAAATAATGTTCAGGACTTTTTACGCGAGGCTTTT	Amplification of UTI89 hsdS with flanking MG1655 homology
22	5’-GCCGATTTGCAGCGTCAGTTGCTGGAAGAAGCGTTTGGTGGGGTGAAGGAATGAGTGCTGGGAAATTGCCGGAGG
23	5’-TTAGCGATGCGGGTGTGTTG	MG1655 hsdSMR test
24	5’-GGTCATTGCCCGGAAAGGTA
25	5’-TTAGTTTATCGCCGCGTCAGTGAGTGCGTCTGCAAGGTGCAGTTGGGTTTGTGTAGGCTGGAGCTGCTTC	CFT073 hsdSMR knockout with neo cassette
26	5’-ATGGCGGAACTGAACCTAAGTAACCTGACGGAAGCAGACATCATTACCAACATATGAATATCCTCCTTAG
27	5’-GTTATTTGCCGGGGAGACTTCTGCTTC	CFT073 hsdSMR test
28	5’-CGGTTCCTGTAACTTCTGTTTATCTGTC
29	5’-TCAGAATCAGTGCGCAAAGAGAAACTAATCCCAGCAATAACAGGCTGTATGTGTAGGCTGGAGCTGCTTC	UTI89 attHK022 insertion with neo and cat cassette
30	5’-CGAGCGGCGGATATGTTCGCGGTCGGCATTTTTCGGCGTCATGACTAAAACATATGAATATCCTCCTTAG
31	5’-TAAACCACGCGCCAGAGGAT	UTI89 attHK022 test
32	5’-ACGAAATCCCCCTGGTGACA
33	5’-TTAACCCTGCAGCAGAGACAGAACCTGCTGCGGTACCTGGTTGGCTTTTGGTGTAGGCTGGAGCTGCTTC	UTI89 fliC knockout with neo cassette
34	5’-ATGGCACAAGTCATTAATACCAACAGCCTCTCGCTGATCACTCAAAATAACATATGAATATCCTCCTTAG
35	5’-AATTTGGCGTTGCCGTCAGT	UTI89 fliC test
36	5’-AGCGGGAATAAGGGGCAGAG
37	5’-ATTGCAGCGGCCGCGAAGGCCTACATGGATTTATTTATTCTGCGAAGTG	pACYC184 UTI89 1st Type I site insertion
38	5’-AGCTATGCGGCCGCATAAATCCTGGTGTCCCTGTTGATACC
39	5’-ATTGCACTCGAGGAAGACGTTCATGGCCGGACGCATCGTGGCCGGCATCA	pACYC184 UTI89 2nd Type I site insertion
40	5’-AGCTATCTCGAGCGTAGAGGATCCACAGGACGGGTGTGG
41	5’-ATTGCAGCGGCCGCAACGGTACCGTGCATTTATTTATTCTGCGAAGTG	pACYC184 MG1655 1st Type I site insertion
42	5’-AGCTATGCGGCCGCATAAATCCTGGTGTCCCTGTTGATACC
43	5’-ATTGCACTCGAGAACGGTACCGTGCCCGGACGCATCGTGGCCGGCATCA	pACYC184 MG1655 2nd Type I site insertion
44	5’-AGCTATCTCGAGCGTAGAGGATCCACAGGACGGGTGTGG
45	5’-ATTGCAGCGGCCGCGAGCATATGAGTCAATTTATTTATTCTGCGAAGTG	pACYC184 CFT073 1st Type I site insertion
46	5’-AGCTATGCGGCCGCATAAATCCTGGTGTCCCTGTTGATACC
47	5’-ATTGCACTCGAGGAGACGCGTAGTCAACTTCGGGCTCATGAGCGCTTGTTTC	pACYC184 CFT073 2nd Type I site insertion
48	5’-AGCTATCTCGAGCGTAGAGGATCCACAGGACGGGTGTGG
49	5’-CGGTCTGGTTATAGGTACATTGAGC	Sequencing pACYC184 1st Type I site insertion
50	5’-AGAGATTACGCGCAGACCAAAACG	Sequencing pACYC184 2nd Type I site insertion
51	5’-CTCTTGCCATCGGATGTGCCCA	UTI89/MG1655 rrsA qRT-PCR
52	5’-CCAGTGTGGCTGGTCATCCTCTC
53	5’-CAGACGCCGACACTGAAAT	UTI89 C1127 qRT-PCR
54	5’-AACCAGCCATCCCACATAAC
55	5’-GTGGGTACAGCCTTCTGTTATC	MG1655 flu qRT-PCR
56	5’-GTCCAGTGATGTGCCATTCT
57	5’-GAATTCCGGGTGCTGTATCT	MG1655 yeeS qRT-PCR
58	5’-ACAGGGCGCGTTTAATCA

## Sheet: Table S2
Sample	Growth phase	Replicate number	Total reads	Uniquely mapped reads	Unmapped reads	Mapped reads	Percent mapped reads
UTI89	logarithmic	1	13981325	4946283	617747	4328536	0.875109
UTI89	logarithmic	2	7391449	2835201	165208	2669993	0.94173
UTI89	logarithmic	3	29269724	8333537	1102397	7231140	0.867716
UTI89	logarithmic	4	14146549	4737832	208786	4529046	0.955932
UTI89	logarithmic	5	13439399	4348162	175937	4172225	0.959538
UTI89	logarithmic	6	17127046	5378594	461832	4916762	0.914135
UTI89	logarithmic	7	10467960	1809295	342903	1466392	0.810477
UTI89	logarithmic	8	5201434	1038269	267563	770706	0.742299
UTI89	logarithmic	9	13857303	2564464	866658	1697806	0.662051
UTI89ΔhsdSMR	logarithmic	1	9510280	3673365	260600	3412765	0.929057
UTI89ΔhsdSMR	logarithmic	2	6790331	3003910	222295	2781615	0.925998
UTI89ΔhsdSMR	logarithmic	3	49227194	10695386	1383023	9312363	0.87069
UTI89 hsdS MG1655	logarithmic	1	7697568	1286941	276468	1010473	0.785174
UTI89 hsdS MG1655	logarithmic	2	13682427	2411127	648788	1762339	0.730919
UTI89 hsdS MG1655	logarithmic	3	14938753	2658778	881603	1777175	0.668418
UTI89 hsdSMR CFT073	logarithmic	1	14903819	4819507	198031	4621476	0.958911
UTI89 hsdSMR CFT073	logarithmic	2	12146246	4108110	180887	3927223	0.955968
UTI89 hsdSMR CFT073	logarithmic	3	14799031	4305370	216515	4088855	0.94971
UTI89 hsdS UTI89	logarithmic	1	8790856	3304280	310848	2993432	0.905926
UTI89 hsdS UTI89	logarithmic	2	10240211	3726436	196735	3529701	0.947206
UTI89 hsdS UTI89	logarithmic	3	44505698	8978239	1025330	7952909	0.885798
MG1655	logarithmic	1	11453695	3968369	436406	3531963	0.890029
MG1655	logarithmic	2	10352881	3780161	222308	3557853	0.941191
MG1655ΔhsdSMR	logarithmic	1	12931145	4400934	557749	3843185	0.873266
MG1655ΔhsdSMR	logarithmic	2	10445987	3542493	204046	3338447	0.9424
CFT073	logarithmic	1	8453321	1872439	710356	1162083	0.620625
CFT073	logarithmic	2	8197380	2098365	787701	1310664	0.624612
CFT073	logarithmic	3	8362247	2129599	772228	1357371	0.637383
CFT073ΔhsdSMR	logarithmic	1	7310633	1929643	853110	1076533	0.557892
CFT073ΔhsdSMR	logarithmic	2	6514243	1640830	556674	1084156	0.660736
CFT073ΔhsdSMR	logarithmic	3	7770778	1980994	755809	1225185	0.61847
UTI89	stationary	1	1978447	1418199	19629	1398570	0.986159
UTI89	stationary	2	1076273	856136	46766	809370	0.945376
UTI89	stationary	3	2009595	1453943	31587	1422356	0.978275
UTI89	stationary	4	17340933	9796181	324838	9471343	0.96684
UTI89	stationary	5	15231190	5910830	186822	5724008	0.968393
UTI89	stationary	6	13375431	5288315	239024	5049291	0.954801
UTI89	stationary	7	8740214	2390254	255151	2135103	0.893254
UTI89	stationary	8	11369389	3527078	638906	2888172	0.818857
UTI89	stationary	9	8470780	2238123	299850	1938273	0.866026
UTI89ΔhsdSMR	stationary	1	2283819	1609187	24875	1584312	0.984542
UTI89ΔhsdSMR	stationary	2	1085020	881013	29323	851690	0.966717
UTI89ΔhsdSMR	stationary	3	1578455	1184042	41116	1142926	0.965275
UTI89 hsdS MG1655	stationary	1	11703033	2957400	506014	2451386	0.828899
UTI89 hsdS MG1655	stationary	2	7664886	2282384	215262	2067122	0.905685
UTI89 hsdS MG1655	stationary	3	6791144	1801928	191983	1609945	0.893457
UTI89 hsdSMR CFT073	stationary	1	16594547	9174440	325849	8848591	0.964483
UTI89 hsdSMR CFT073	stationary	2	17417972	6338903	214640	6124263	0.966139
UTI89 hsdSMR CFT073	stationary	3	14252529	5642200	216666	5425534	0.961599
UTI89 hsdS UTI89	stationary	1	2067334	1446224	21584	1424640	0.985076
UTI89 hsdS UTI89	stationary	2	823562	698982	20684	678298	0.970408
UTI89 hsdS UTI89	stationary	3	1667005	1364726	30409	1334317	0.977718
MG1655	stationary	1	2057332	1462605	35618	1426987	0.975648
MG1655	stationary	2	875557	711241	18488	692753	0.974006
MG1655	stationary	3	1766969	1247872	70939	1176933	0.943152
MG1655ΔhsdSMR	stationary	1	1055395	774884	14004	760880	0.981928
MG1655ΔhsdSMR	stationary	2	823355	652796	28675	624121	0.956074
MG1655ΔhsdSMR	stationary	3	1964625	1322429	90259	1232170	0.931748
CFT073	stationary	1	13117841	4291547	1015716	3275831	0.763322
CFT073	stationary	2	8162620	2407867	271793	2136074	0.887123
CFT073	stationary	3	8351606	2475152	289618	2185534	0.88299
CFT073ΔhsdSMR	stationary	1	8979063	2689361	499818	2189543	0.81415
CFT073ΔhsdSMR	stationary	2	9781639	2653264	394214	2259050	0.851423
CFT073ΔhsdSMR	stationary	3	21682775	7559355	2115498	5443857	0.720148

## Sheet: Table S3
Genome	Motifs	Methylation type	No. of motifs in genome	No. of methylated motifs	% methylated motifs	Mean motif coverage
UTI89	GATC	6mA	41190	39916	0.969	84.8X
	CCWGG	5mC	26482	487	0.018	95.1X
	CCA(N7)CTTC	6mA	754	737	0.9775	88.3X
	GGT(N7)GAAG	6mA	754	749	0.993	84.6X
UTI89ΔhsdSMR	GATC	6mA	41190	32464	0.7881	31.69X

## Sheet: Table S4
Comparison	Gene ID	log2 Fold Change (UTI89 ΔhsdSMR vs. UTI89)	log10 p-value	log10 False Discovery Rate (FDR)	Gene	Annotation	log2 Fold Change (qRT-PCR)
UTI89 vs. UTI89ΔhsdSMR	UTI89_C5050	-8.85275	2.87311e-38	1.48684e-34	hsdS*	specificity determinant for Type I Restriction Modification System
	UTI89_C5051	-7.43968	5.52264e-37	1.42898e-33	hsdM*	methyltransferase for Type I Restriction Modification System
	UTI89_C5053	-7.353	3.45711e-27	5.96352e-24	hsdR*	endonuclease for Type I Restriction Modifcation System
	UTI89_C1127	4.29885	1.96511e-23	2.54236e-20	-	transposase	0.02
	UTI89_C5049	2.54505	6.90445e-18	7.1461e-15	yjiW*	endoribonuclease SymE
	UTI89_C5054	2.43043	3.77983e-13	3.26011e-10	mrr*	Mrr protein
	UTI89_C5052	-5.93075	4.33489e-06	0.00320472	*	hypothetical protein
	UTI89_C0001	-0.0343739	0.945567	1	thrL	thr operon leader peptide
	UTI89_C0002	-0.180642	0.625518	1	thrA	bifunctional aspartokinase I%2Fhomoserine dehydrogenase I
	UTI89_C0003	-0.043123	0.911201	1	thrB	homoserine kinase
	UTI89_C0004	-0.132615	0.69961	1	thrC	threonine synthase
	UTI89_C0005	0.00719338	0.957033	1	yaaX	hypothetical protein
	UTI89_C0006	0.034593	0.965267	1	-	hypothetical protein
	UTI89_C0007	0.0736764	0.801149	1	yaaA	hypothetical protein
	UTI89_C0008	0.528269	0.347283	1	yaaJ	transporter YaaJ
Comparison	Gene ID	log2 Fold Change (UTI89 ΔhsdSMR vs. UTI89)	log10 p-value	log10 False Discovery Rate (FDR)	Gene	Annotation	log2 Fold Change (qRT-PCR)
UTI89 vs.UTI89 hsdS MG1655	UTI89_C5050	-5.29118	2.82949e-18	7.32131e-15	hsdS*	specificity determinant for Type I Restriction Modification System
	UTI89_C2635	2.40547	2.79552e-06	0.00482226	-	hypothetical protein	4.56
	UTI89_C0001	0.25568	0.531263	1	thrL	thr operon leader peptide
	UTI89_C0002	-0.167292	0.698323	1	thrA	bifunctional aspartokinase I%2Fhomoserine dehydrogenase I
	UTI89_C0003	0.146318	0.749853	1	thrB	homoserine kinase
	UTI89_C0004	-0.024445	0.978889	1	thrC	threonine synthase
	UTI89_C0005	-0.488666	0.745612	1	yaaX	hypothetical protein
	UTI89_C0006	0	1	1	-	hypothetical protein
	UTI89_C0007	0.0401716	0.932077	1	yaaA	hypothetical protein
	UTI89_C0008	-0.118585	0.853596	1	yaaJ	transporter YaaJ
	UTI89_C0009	0.139732	0.781827	1	talB	transaldolase B
	UTI89_C0010	-0.125724	0.782529	1	mogA	molybdenum cofactor biosynthesis protein MogA
	UTI89_C0011	0.0100665	1	1	yaaH	hypothetical protein
	UTI89_C0012	0.370618	0.357894	1	yaaW	hypothetical protein
	UTI89_C0014	-0.129813	0.699628	1	yaaI	hypothetical protein
Comparison	Gene ID	log2 Fold Change (UTI89 ΔhsdSMR vs. UTI89)	log10 p-value	log10 False Discovery Rate (FDR)	Gene	Annotation	log2 Fold Change (qRT-PCR)
UTI89 vs.UTI89 hsdSMR CFT073	UTI89_C5051	-8.05212	4.78009e-39	2.4737e-35	hsdM*	methyltransferase for Type I Restriction Modification System
	UTI89_C5050	-5.05885	5.99303e-21	1.5507e-17	hsdS*	specificity determinant for Type I Restriction Modification System
	UTI89_C5052	-6.02084	2.18865e-06	0.00377543	*	hypothetical protein
	UTI89_C2635	1.77852	1.03788e-05	0.0134275	-	hypothetical protein
	UTI89_C5053	-1.95552	9.31499e-05	0.0964102	hsdR*	endonuclease for Type I Restriction Modifcation System
	UTI89_C4521	-2.68348	0.000165157	0.142448	-	hypothetical protein
	UTI89_C4659	1.81307	0.000445463	0.329325	acs	acetyl-CoA synthetase
	UTI89_C0024	-2.48755	0.00100379	0.47224	-	hypothetical protein
	UTI89_C0909	-1.62549	0.000947033	0.47224	-	hypothetical protein
	UTI89_C2073	-1.33369	0.000856442	0.47224	yecN	hypothetical protein
	UTI89_C2910	1.56582	0.000855627	0.47224	kgtP	alpha-ketoglutarate transporter
	UTI89_C0438	-2.05988	0.00193195	0.612222	-	hypothetical protein
	UTI89_C0730	-1.39905	0.00197282	0.612222	-	hypothetical protein
	UTI89_C1545	-2.23546	0.00189121	0.612222	-	hypothetical protein
	UTI89_C2534	1.12917	0.00201116	0.612222	ais	Ais protein
Comparison	Gene ID	log2 Fold Change (UTI89 ΔhsdSMR vs. UTI89)	log10 p-value	log10 False Discovery Rate (FDR)	Gene	Annotation	log2 Fold Change (qRT-PCR)
UTI89 vs. UTI89 hsdS UTI89	UTI89_C0001	-0.308571	0.366779	1	thrL	thr operon leader peptide
	UTI89_C0002	-0.239145	0.513646	1	thrA	bifunctional aspartokinase I%2Fhomoserine dehydrogenase I
	UTI89_C0003	-0.202468	0.529639	1	thrB	homoserine kinase
	UTI89_C0004	-0.135198	0.687591	1	thrC	threonine synthase
	UTI89_C0005	0.104164	0.682002	1	yaaX	hypothetical protein
	UTI89_C0006	-0.418295	0.387444	1	-	hypothetical protein
	UTI89_C0007	-0.032456	0.940909	1	yaaA	hypothetical protein
	UTI89_C0008	0.364898	0.510429	1	yaaJ	transporter YaaJ
	UTI89_C0009	-0.0682991	0.856629	1	talB	transaldolase B
	UTI89_C0010	0.0869388	0.771374	1	mogA	molybdenum cofactor biosynthesis protein MogA
	UTI89_C0011	0.240244	0.675181	1	yaaH	hypothetical protein
	UTI89_C0012	-0.101093	0.762874	1	yaaW	hypothetical protein
	UTI89_C0014	0.0771936	0.820031	1	yaaI	hypothetical protein
	UTI89_C0015	0.054807	0.880376	1	-	glutamate dehydrogenase
	UTI89_C0016	-0.36869	0.348313	1	dnaK	molecular chaperone DnaK
Comparison	Gene ID	log2 Fold Change (UTI89 ΔhsdSMR vs. UTI89)	log10 p-value	log10 False Discovery Rate (FDR)	Gene	Annotation	log2 Fold Change (qRT-PCR)
MG1655 vs. MG1655ΔhsdSMR	MG1655_b4349	-8.89015	1.51844e-82	6.65986e-79	hsdM*	methyltransferase for Type I Restriction Modification System
	MG1655_b4348	-8.81334	7.26278e-76	1.59273e-72	hsdS*	specificity determinant for Type I Restriction Modification System
	MG1655_b4350	-9.70404	4.37831e-68	6.40109e-65	hsdR*	endonuclease for Type I Restriction Modifcation System
	MG1655_b4435	3.68294	2.93188e-24	3.2148e-21	isrC	novel sRNA 2C CP4-44 3B putative prophage remnant
	MG1655_b2001	2.64302	5.28184e-20	4.63323e-17	yeeR	CP4-44 prophage 3B predicted membrane protein	3.76
	MG1655_b4351	3.02992	4.90351e-17	3.58446e-14	mrr*	methylated adenine and cytosine restriction protein
	MG1655_b2000	2.86042	2.98541e-11	1.87057e-08	flu	CP4-44 prophage 3B antigen 43 28Ag43 29 phase-variable biofilm formation autotransporter	2.48
	MG1655_b4347	2.15164	6.20708e-10	3.40303e-07	symE*	toxic peptide regulated by antisense sRNA symR
	MG1655_b3129	1.44403	9.69985e-08	4.72706e-05	prlF	antitoxin of the SohA 28PrlF 29-YhaV toxin-antitoxin system
	MG1655_b0074	1.04526	2.30864e-05	0.0101257	leuA	2-isopropylmalate synthase
	MG1655_b2002	4.14966	4.46492e-05	0.0178029	yeeS	CP4-44 prophage 3B predicted DNA repair protein	2.52
	MG1655_b3130	1.17544	6.41738e-05	0.0234555	yhaV	toxin of the SohB 28PrlF 29-YhaV toxin-antitoxin system
	MG1655_b1024	1.25338	0.000140671	0.0474603	pgaA	biofilm adhesin polysaccharide PGA secretin 3B OM porin 3B poly-beta-1 2C6-N-acetyl-D-glucosamine export protein
	MG1655_b2552	-0.885319	0.000431238	0.135101	hmp	fused nitric oxide dioxygenase 2Fdihydropteridine reductase 2
	MG1655_b2045	1.53876	0.000704842	0.206096	wcaK	colanic acid biosynthesis protein
Comparison	Gene ID	log2 Fold Change (UTI89 ΔhsdSMR vs. UTI89)	log10 p-value	log10 False Discovery Rate (FDR)	Gene	Annotation	log2 Fold Change (qRT-PCR)
CFT073 vs. CFT073ΔhsdSMR	CFT073_C5424	-7.37674	3.55512e-35	1.94856e-31	hsdM*	methyltransferase for Type I Restriction Modification System
	CFT073_C5423	-5.12026	9.63081e-30	2.63932e-26	hsdS*	specificity determinant for Type I Restriction Modification System
	CFT073_C5425	-2.41232	1.13291e-09	2.06983e-06	hsdR*	endonuclease for Type I Restriction Modifcation System
	CFT073_C5005	-5.07447	4.56935e-05	0.0475875	malK	maltose/maltodextrin transporter ATP-binding protein	-0.49
	CFT073_C5006	-5.42218	5.20936e-05	0.0475875	lamB	maltoporin	0.13
	CFT073_C5422	1.6929	4.70729e-05	0.0475875	yjiW*	endoribonuclease SymE
	CFT073_C5004	5.31359	0.000122309	0.0957678	malE	maltose ABC transporter periplasmic protein
	CFT073_C5007	4.76071	0.000147447	0.10102	malM	maltose regulon periplasmic protein
	CFT073_C1260	-1.26544	0.000166265	0.101255	-	transposase
	CFT073_C5003	3.54848	0.000763979	0.418737	malF	maltose transporter membrane protein
	CFT073_C4194	3.01877	0.000986254	0.450472	malP	maltodextrin phosphorylase
	CFT073_C4427	3.82192	0.000962001	0.450472	lldD	L-lactate dehydrogenase
	CFT073_C3354	6.78158	0.00117296	0.459214	-	hypothetical protein
	CFT073_C4426	3.60621	0.00116868	0.459214	lldR	DNA-binding transcriptional repressor LldR
	CFT073_C1183	4.89046	0.00136082	0.497245	-	hypothetical protein

## Sheet: Table S5
Comparison	Gene ID	log2 Fold Change (UTI89 ΔhsdSMR vs. UTI89)	log10 p-value	log10 False Discovery Rate (FDR)	Gene	Annotation	log2 Fold Change (qRT-PCR)
UTI89 vs. UTI89ΔhsdSMR	UTI89_C5053	-12.8883	2.73076e-51	1.41317e-47	hsdR*	endonuclease for Type I Restriction Modifcation System
	UTI89_C5051	-11.716	7.55178e-49	1.95402e-45	hsdM*	methyltransferase for Type I Restriction Modification System
	UTI89_C5050	-12.0955	4.90981e-47	8.46942e-44	hsdS*	specificity determinant for Type I Restriction Modification System
	UTI89_C5049	1.78298	3.11397e-13	4.0287e-10	yjiW*	endoribonuclease SymE
	UTI89_C1127	2.13044	2.15259e-12	2.22793e-09	-	transposase	-0.37
	UTI89_C5054	1.36781	1.98079e-08	1.70843e-05	mrr	Mrr protein
	UTI89_C0012	-0.741883	0.085638	0.927974	yaaW	hypothetical protein
	UTI89_C0014	-0.292442	0.331536	0.927974	yaaI	hypothetical protein
	UTI89_C0016	0.607971	0.275617	0.927974	dnaK	molecular chaperone DnaK
	UTI89_C0017	0.517748	0.265195	0.927974	dnaJ	molecular chaperone DnaJ
	UTI89_C0018	-0.532294	0.140035	0.927974	gef	gef membrane toxin
	UTI89_C0019	0.683692	0.121609	0.927974	-	hypothetical protein
	UTI89_C0020	0.231329	0.405682	0.927974	-	hypothetical protein
	UTI89_C0021	0.343958	0.237875	0.927974	-	hypothetical protein
	UTI89_C0022	0.276411	0.420825	0.927974	nhaA	pH-dependent sodium%2Fproton antiporter
Comparison	Gene ID	log2 Fold Change (UTI89 ΔhsdSMR vs. UTI89)	log10 p-value	log10 False Discovery Rate (FDR)	Gene	Annotation	log2 Fold Change (qRT-PCR)
UTI89 vs.UTI89 hsdS MG1655	UTI89_C5050	-4.64453	0	0	hsdS*	specificity determinant for Type I Restriction Modification System
	UTI89_C3217	-1.76253	2.50558e-05	0.0432213	-	hypothetical protein
	UTI89_C0954	1.54703	0.000159622	0.206511	-	hypothetical protein
	UTI89_C0585	1.286	0.000891829	0.649937	-	hypothetical protein
	UTI89_C0943	0.353217	0.00100473	0.649937	-	prophage CP-933R hypothetical protein
	UTI89_C1568	0.347398	0.000897984	0.649937	sapD	peptide ABC transporter ATP-binding protein
	UTI89_C4030	1.30997	0.000668685	0.649937	-	hypothetical protein
	UTI89_C1485	0.599408	0.00120614	0.693532	-	hypothetical protein
	UTI89_P112	-0.323486	0.00162811	0.842545	trbD	conjugal transfer protein TrbD
	UTI89_C0001	0.275498	0.035856	1	thrL	thr operon leader peptide
	UTI89_C0002	0.00493365	0.965617	1	thrA	bifunctional aspartokinase I%2Fhomoserine dehydrogenase I
	UTI89_C0003	0.0109293	0.845515	1	thrB	homoserine kinase
	UTI89_C0004	0.0033065	0.983793	1	thrC	threonine synthase
	UTI89_C0005	0.149795	0.763652	1	yaaX	hypothetical protein
	UTI89_C0006	0	1	1	-	hypothetical protein
Comparison	Gene ID	log2 Fold Change (UTI89 ΔhsdSMR vs. UTI89)	log10 p-value	log10 False Discovery Rate (FDR)	Gene	Annotation	log2 Fold Change (qRT-PCR)
UTI89 vs.UTI89 hsdSMR CFT073	UTI89_C5051	-7.2327	2.96141e-65	1.53253e-61	hsdM*	methyltransferase for Type I Restriction Modification System
	UTI89_C5050	-2.75543	3.69404e-17	9.55833e-14	hsdS*	specificity determinant for Type I Restriction Modification System
	UTI89_C5053	-2.33244	6.50495e-12	1.1221e-08	hsdR*	endonuclease for Type I Restriction Modifcation System
	UTI89_C0001	-0.414665	0.434278	1	thrL	thr operon leader peptide
	UTI89_C0002	-0.0257194	0.950333	1	thrA	bifunctional aspartokinase I%2Fhomoserine dehydrogenase I
	UTI89_C0003	0.198995	0.45884	1	thrB	homoserine kinase
	UTI89_C0004	0.13317	0.500963	1	thrC	threonine synthase
	UTI89_C0005	0.314545	0.24387	1	yaaX	hypothetical protein
	UTI89_C0006	-0.195725	0.511751	1	-	hypothetical protein
	UTI89_C0007	0.0079107	0.978016	1	yaaA	hypothetical protein
	UTI89_C0008	0.14338	0.519883	1	yaaJ	transporter YaaJ
	UTI89_C0009	-0.0895108	0.866278	1	talB	transaldolase B
	UTI89_C0010	0.0507065	0.843583	1	mogA	molybdenum cofactor biosynthesis protein MogA
	UTI89_C0011	0.202311	0.399335	1	yaaH	hypothetical protein
	UTI89_C0012	0.316485	0.373591	1	yaaW	hypothetical protein
Comparison	Gene ID	log2 Fold Change (UTI89 ΔhsdSMR vs. UTI89)	log10 p-value	log10 False Discovery Rate (FDR)	Gene	Annotation	log2 Fold Change (qRT-PCR)
UTI89 vs. UTI89 hsdS UTI89	UTI89_C0005	-1.01151	0.00646614	0.390811	yaaX	hypothetical protein
	UTI89_C0012	-0.926874	0.0326001	0.390811	yaaW	hypothetical protein
	UTI89_C0025	1.18619	0.0289823	0.390811	rpsT	30S ribosomal protein S20
	UTI89_C0027	0.915349	0.0205876	0.390811	ribF	bifunctional riboflavin kinase%2FFMN adenylyltransferase
	UTI89_C0029	0.846709	0.0321332	0.390811	lspA	lipoprotein signal peptidase
	UTI89_C0032	-0.668385	0.0482596	0.390811	yaaF	ribonucleoside hydrolase RihC
	UTI89_C0053	-0.678823	0.0365743	0.390811	kefC	glutathione-regulated potassium-efflux system protein KefC
	UTI89_C0057	0.953586	0.0272114	0.390811	apaG	ApaG protein
	UTI89_C0072	0.788884	0.0223121	0.390811	-	hypothetical protein
	UTI89_C0074	-1.31233	0.00530159	0.390811	thiQ	thiamine transporter ATP-binding subunit
	UTI89_C0086	-0.80042	0.0576762	0.390811	ilvH	acetolactate synthase 3 regulatory subunit
	UTI89_C0105	1.11657	0.0477543	0.390811	lpxC	UDP-3-O-%5B3-hydroxymyristoyl%5D N-acetylglucosamine deacetylase
	UTI89_C0106	0.952632	0.046963	0.390811	secM	SecA regulator SecM
	UTI89_C0114	-0.820526	0.0271995	0.390811	hofB	hypothetical protein
	UTI89_C0129	0.932264	0.052921	0.390811	lpdA	dihydrolipoamide dehydrogenase
Comparison	Gene ID	log2 Fold Change (UTI89 ΔhsdSMR vs. UTI89)	log10 p-value	log10 False Discovery Rate (FDR)	Gene	Annotation	log2 Fold Change (qRT-PCR)
MG1655 vs. MG1655ΔhsdSMR	MG1655_b4350	-11.3243	4.07708e-64	1.78821e-60	hsdR*	endonuclease for Type I Restriction Modifcation System
	MG1655_b4348	-10.1278	2.97114e-54	6.51572e-51	hsdS*	specificity determinant for Type I Restriction Modification System
	MG1655_b4349	-10.023	5.04744e-50	7.37935e-47	hsdM*	methyltransferase for Type I Restriction Modification System
	MG1655_b4351	2.47504	1.13738e-16	1.24714e-13	mrr*	methylated adenine and cytosine restriction protein
	MG1655_b3669	1.51179	4.86074e-09	4.26384e-06	uhpA	DNA-binding response regulator in two-component regulatory system wtih UhpB
	MG1655_b3129	1.31966	2.6357e-08	1.9267e-05	prlF	antitoxin of the SohA%28PrlF%29-YhaV toxin-antitoxin system
	MG1655_b3673	1.1482	5.26741e-06	0.00330041	emrD	multidrug efflux system protein
	MG1655_b2616	-1.19644	2.37503e-05	0.0130211	recN	recombination and repair protein
	MG1655_b1366	-0.955506	3.14331e-05	0.0153184	ydaY
	MG1655_b1493	1.25245	4.39407e-05	0.0192724	gadB	glutamate decarboxylase B%2C PLP-dependent
	MG1655_b4347	1.13916	5.50025e-05	0.021931	symE	toxic peptide regulated by antisense sRNA symR
	MG1655_b0072	0.887287	0.000110065	0.0325963	leuC	3-isopropylmalate dehydratase large subunit
	MG1655_b0469	1.24082	0.000105604	0.0325963	apt	adenine phosphoribosyltransferase
	MG1655_b1492	1.36104	0.000111478	0.0325963	gadC	glutamate:gamma-aminobutyric acid antiporter
	MG1655_b3525	-1.29132	9.44402e-05	0.0325963	yhjH	cyclic-di-GMP phosphodiesterase%2C FlhDC-regulated
Comparison	Gene ID	log2 Fold Change (UTI89 ΔhsdSMR vs. UTI89)	log10 p-value	log10 False Discovery Rate (FDR)	Gene	Annotation	log2 Fold Change (qRT-PCR)
CFT073 vs. CFT073ΔhsdSMR	CFT073_C5423	-5.15962	1.13866e-225	6.24098e-222	hsdS*	specificity determinant for Type I Restriction Modification System
	CFT073_C5424	-10.2473	2.66169e-219	7.29437e-216	hsdM*	methyltransferase for Type I Restriction Modification System
	CFT073_C5425	-3.70632	1.47716e-79	2.69876e-76	hsdR*	endonuclease for Type I Restriction Modifcation System
	CFT073_C0002	0.323903	0.561635	1	-	hypothetical protein
	CFT073_C0003	-0.0715578	0.553773	1	thrA	bifunctional aspartokinase I/homoserine dehydrogenase I
	CFT073_C0004	-0.0857823	0.486119	1	thrB	homoserine kinase
	CFT073_C0005	-0.159341	0.22795	1	thrC	threonine synthase
	CFT073_C0006	-0.00141282	1	1	-	hypothetical protein
	CFT073_C0007	-3.36501	0.25326	1	yaaX	hypothetical protein
	CFT073_C0008	0	1	1	-	hypothetical protein
	CFT073_C0009	0	1	1	-	hypothetical protein
	CFT073_C0010	-0.0708265	0.52076	1	yaaA	hypothetical protein
	CFT073_C0011	0.0388984	0.740637	1	yaaJ	transporter yaaJ
	CFT073_C0012	0.149154	0.363492	1	talB	transaldolase B
	CFT073_C0013	-0.010511	0.933597	1	mogA	molybdenum cofactor biosynthesis protein MogA

## Sheet: Table S6
Comparison	PM plate	Wells	Quality Score	Compound	Category
UTI89 vs. UTI89ΔhsdSMR	PM12B	C01,C02	355	Paromomycin*	protein synthesis, 30S ribosomal subunit, aminoglycoside
	PM19	D07	172	Iodonitrotetrazolium violet (INT)	respiration
	PM19	F07	-106	Blasticidin S	protein synthesis
	PM01	H06	83	L-Lyxose	C-Source, carbohydrate
	PM20B	G11	66	8-Hydroxyquinoline	chelator, lipophilic
	PM16A	A10	-66	5-Chloro-7-iodo-8-hydroxy-quinoline	chelator, lipophilic
Comparison	PM plate	Wells	Quality Score	Compound	Category
UTI89 vs. UTI89 hsdS MG1655	PM17A	E06	-97	Compound 48/80	cyclic AMP phosphodiesterase inhibitor
	PM19	H10	65	Polymyxin B	membrane, cyclic peptide
Comparison	PM plate	Wells	Quality Score	Compound	Category
UTI89 vs. UTI89 hsdS UTI89	PM20B	E11,E12	-114	Hexachlorophene	membrane, electron transport
	PM19	D07	113	Iodonitrotetrazolium violet (INT)	respiration
	PM19	F07	-103	Blasticidin S	protein synthesis
	PM01	B10	-91	Formic acid	C-Source, carboxylic acid
	PM01	H06	67	L-Lyxose	C-Source, carbohydrate
	PM01	F10	-65	Glyoxylic acid	C-Source, carboxylic acid
	PM07	A04	-65	Leu-Trp	N-Source, peptide
	PM06	A08	-53	Ala-His	N-Source, peptide
Comparison	PM plate	Wells	Quality Score	Compound	Category
MG1655 vs. MG1655ΔhsdSMR	PM12B	C01,C02,C03	420	Paromomycin*	protein synthesis, 30S ribosomal subunit, aminoglycoside
	PM13B	E07,E08	182	Geneticin disulfate (G418)*	protein synthesis, 30S ribosomal subunit, aminoglycoside
	PM20B	E07	116	Dodine (n-Dodecylguanidine)	membrane permeability, guanidine, fungicide
	PM16A	E02	-89	Streptomycin	protein synthesis, 30S ribosomal subunit, aminoglycoside
	PM14A	H10	84	Sodium orthovanadate	toxic anion, PO4 analog
	PM19	B03	-84	Methyltrioctylammonium chloride	membrane, detergent, cationic
	PM19	D04	-74	Tetraethylthiuram disulfide	nucleic acid inhibitor, purine
	PM12B	D10	65	Novobiocin	DNA topoisomerase
	PM17A	G07	64	Cefamandole nafate	wall, cephalosporin
Comparison	PM plate	Wells	Quality Score	Compound	Category
MG1655 vs. MG1655 hsdS UTI89	PM20B	E07	114	Dodine (n-Dodecylguanidine)	membrane permeability, guanidine, fungicide
	PM20B	H11	104	Troleandomycin	protein synthesis, 50S ribosomal subunit, macrolide
	PM19	B03	-84	Methyltrioctylammonium chloride	membrane, detergent, cationic
	PM16A	E02	-82	Streptomycin	protein synthesis, 30S ribosomal subunit, aminoglycoside
	PM16A	B11	72	Trimethoprim	folate antagonist, dihyldrofolate reductase inhibitor
	PM03B	G01	54	Xanthine	N-Source, other
Comparison	PM plate	Wells	Quality Score	Compound	Category
MG1655 vs. MG1655 hsdS MG1655	PM20B	E07	128	Dodine (n-Dodecylguanidine)	membrane permeability, guanidine, fungicide
	PM20B	H11	107	Troleandomycin	protein synthesis, 50S ribosomal subunit, macrolide
	PM19	B03	-84	Methyltrioctylammonium chloride	membrane, detergent, cationic
	PM12B	E04	-78	2,4-Diamino-6,7-diisopropylpteridine	folate antagonist, vibriostatic agent
	PM11C	C06	-75	Colistin	membrane, cyclic peptide
	PM19	D07	65	Iodonitrotetrazolium violet (INT)	respiration
	PM01	F10	-51	Glyoxylic acid	C-Source, carboxylic acid
Comparison	PM plate	Wells	Quality Score	Compound	Category
CFT073 vs. CFT073ΔhsdSMR	PM12B	C01,C02,C03	328	Paromomycin*	protein synthesis, 30S ribosomal subunit, aminoglycoside
	PM20B	H09,H10,H11	-190	Troleandomycin*	protein synthesis, 50S ribosomal subunit, macrolide
	PM11C	C03	-117	Bleomycin	DNA damage, oxidation
	PM20B	G03	-113	Captan	fungicide, carbamate
	PM13B	B05	-98	2,2`- Dipyridyl	chelator, lipophilic
	PM11C	D10	-79	Nafcillin	wall, lactam
	PM01	F09	-78	Glycolic acid	C-Source, carboxylic acid
	PM14A	G06	-65	Carbenicillin	wall, lactam
	PM19	G07	-62	Dihydrostreptomycin	protein synthesis, 30S ribosomal subunit, aminoglycoside

## Sheet: Table S8
Study	No. of transcription start sites	Aggregated promoter length (nt)	% of genome		Actual sites	Expected sites (SD)	P-value (uncorrected)
2016 Ettwiller et al.	16359	633500	0.1365	EcoKI	69	81.21 (8.31)	0.0594
				EcoUTI89I	90	91.34 (8.82)	0.4265
				EcoCFTI	48	55.10 (6.93)	0.1389
				Dam	2287	2612 (49.13)	0
2015 Thomason et al. (LB at OD 0.4)	9966	404614	0.0872	EcoKI	44	51.96 (6.89)	0.1102
				EcoUTI89I	42	58.38 (7.20)	0.0087
				EcoCFTI	27	35.22 (5.63)	0.0555
				Dam	1441	1669 (40.25)	0
2015 Thomason et al. (LB at OD 2.0)	14099	556053	0.1198	EcoKI	71	71.43 (8.03)	0.4541
				EcoUTI89I	64	80.17 (8.35)	0.0199
				EcoCFTI	35	48.41 (6.35)	0.0122
				Dam	2022	2293 (45.71)	0
2012 Kim et al.	3746	172183	0.0371	EcoKI	21	22.2 (4.64)	0.3689
				EcoUTI89I	12	25.79 (5.02)	0.0007
				EcoCFTI	10	14.91 (3.86)	0.0735
				Dam	593	716.9 (28.75)	0
Subset of sequence	Number of sequences	Total sequence length (nt)
First 50 bp of genes	4316	219999	0.0474	EcoKI	24	28.25 (5.25)	0.1888
				EcoUTI89I	21	32.00 (5.48)	0.0139
				EcoCFTI	29	19.15 (4.26)	0.9826
				Dam	759	909.1 (30.57)	0.0001
Last 50 bp of genes	4316	218907	0.0472	EcoKI	24	28.08 (5.20)	0.1937
				EcoUTI89I	40	31.82 (5.51)	0.9122
				EcoCFTI	24	19.06 (4.30)	0.8488
				Dam	750	905.1 (30.05)	0
Intergenic sequences	3584	649886	0.1401	EcoKI	55	83.41 (8.32)	0.0001
				EcoUTI89I	45	93.87 (8.92)	0
				EcoCFTI	44	56.4 (6.95)	0.0294
				Dam	1521	2681 (55.65)	0

## Sheet: Table S7
Genome	Methyltransferase	Methylated motif	No. of sites	No. of intergenic sites (%)	Predicted no. of sites	Fold difference no. of sites (obseved vs. predicted)	No. of predicted promoters with a methylation site (%)
UTI89*	UTI89 Type I RMS	5’-CCA(N7)CTTC-3’	754	31 (4.11%)	309.19	2.44	15.8 (0.31%)
	MG1655 Type I RMS	5’-AAC(N6)GTGC-3’	641	37 (5.77%)	309.19	2.07	15.8 (0.31%)
	CFT073 Type I RMS	5’-GAG(N7)GTCA-3’	423	40 (9.46%)	309.19	1.37	15.8 (0.31%)
	Dam	5’-GATC-3’	20595	1307 (6.35%)	19788	1.04	1010.94 (19.53%)
MG1655	UTI89 Type I RMS	5’-CCA(N7)CTTC-3’	668	39 (5.84%)	283.3	2.36	13.44 (0.31%)
	MG1655 Type I RMS	5’-AAC(N6)GTGC-3’	595	53 (8.91%)	283.3	2.1	13.44 (0.31%)
	CFT073 Type I RMS	5’-GAG(N7)GTCA-3’	403	35 (8.68%)	283.3	1.42	13.44 (0.31%)
	Dam	5’-GATC-3’	19120	1588 (8.3%)	18131.5	1.05	859.96 (19.53%)
CFT073	UTI89 Type I RMS	5’-CCA(N7)CTTC-3’	784	40 (5.1%)	319.3	2.46	16.75 (0.31%)
	MG1655 Type I RMS	5’-AAC(N6)GTGC-3’	642	49 (7.63%)	319.3	2.01	16.75 (0.31%)
	CFT073 Type I RMS	5’-GAG(N7)GTCA-3’	427	37 (8.67%)	319.3	1.34	16.75 (0.31%)
	Dam	5’-GATC-3’	20787	1585 (7.62%)	20435	1.02	1072.27 (19.53%)
